# Supplementary material for: Slow myosin heavy chain 1 is required for slow myofibril and muscle fibre growth but not for myofibril initiation
Source: Dev Biol. 2023 Jul;499:47–58. doi: 10.1016/j.ydbio.2023.04.002 (PMC10713478; doi:10.1016/j.ydbio.2023.04.002)
Supplement: Multimedia component 1 [file mmc1.xlsx]

## Sheet: Stats
Age	Lay	Genotype	Velocity_Untreated	Velocity_BTS	Date	Fish_Name	Log_Vel_Untr	Log_Vel_BTS
Day2	A1	Mutant	143.5	0.8118	2019-09-29	DM-2	2.15685	-0.090551
Day2	A1	Mutant	67.83	0.34	2019-09-29	DM-3	1.83142	-0.468521
Day2	A1	Mutant	123.8	0.4065	2019-09-29	DM-4	2.09272	-0.390939
Day2	A1	Mutant	74.69	0.736	2019-09-29	DM-5	1.87326	-0.133122
Day2	A1	Mutant	101.4	0.146	2019-09-29	DM-6	2.00604	-0.835647
Day2	A1	Wild Type	321	3.957	2019-09-29	M-1	2.50651	0.597366
Day2	A1	Wild Type	228.6	11.11	2019-09-29	M-8	2.35908	1.04571
Day2	A1	Wild Type	320	13.61	2019-09-29	M-9	2.50515	1.13386
Day2	A1	Wild Type	438.7	7.263	2019-09-29	M-10	2.64217	0.861116
Day2	A1	Heterozygote	290.5	5.679	2019-09-29	M-2	2.46315	0.754272
Day2	A1	Heterozygote	199.9	10.14	2019-09-29	M-3	2.30081	1.00604
Day2	A1	Heterozygote	131.1	3.229	2019-09-29	M-4	2.1176	0.509068
Day2	A1	Heterozygote	247.3	6.137	2019-09-29	M-5	2.39322	0.787956
Day2	A1	Heterozygote	329.3	7.909	2019-09-29	M-6	2.51759	0.898122
Day2	A1	Heterozygote	448.3	10.31	2019-09-29	M-7	2.65157	1.01326
Day2	A1	Heterozygote	169.8	6.792	2019-09-29	M-11	2.22994	0.831998
Day2	A1	Heterozygote	256.3	15.38	2019-09-29	M-12	2.40875	1.18696
Day2	P2	Mutant	124.2	0.644	2020-03-11	DM-1	2.09412	-0.191114
Day2	P2	Mutant	166.5	0.7675	2020-03-11	DM-2	2.22141	-0.114922
Day2	P2	Mutant	125	0.3844	2020-03-11	DM-3	2.09691	-0.415217
Day2	P2	Mutant	108.3	0.5493	2020-03-11	DM-4	2.03463	-0.26019
Day2	P2	Mutant	134.6	0.942	2020-03-11	DM-5	2.12905	-0.0259491
Day2	P2	Wild Type	231.8	4.041	2020-03-11	M-2	2.36511	0.606489
Day2	P2	Wild Type	540.2	4.876	2020-03-11	M-3	2.73255	0.688064
Day2	P2	Wild Type	233.8	3.992	2020-03-11	M-6	2.36884	0.601191
Day2	P2	Wild Type	167.4	10.61	2020-03-11	M-11	2.22376	1.02572
Day2	P2	Wild Type	205.2	9.74	2020-03-11	M-13	2.31218	0.988559
Day2	P2	Wild Type	292.4	9.777	2020-03-11	M-14	2.46598	0.990206
Day2	P2	Heterozygote	214.6	2.98	2020-03-11	M-1	2.33163	0.474216
Day2	P2	Heterozygote	185.9	2.057	2020-03-11	M-4	2.26928	0.313234
Day2	P2	Heterozygote	576.4	9.811	2020-03-11	M-5	2.76072	0.991713
Day2	P2	Heterozygote	158.7	15.61	2020-03-11	M-7	2.20058	1.1934
Day2	P2	Heterozygote	105	13.72	2020-03-11	M-8	2.02119	1.13735
Day2	P2	Heterozygote	102.6	3.51	2020-03-11	M-9	2.01115	0.545307
Day2	P2	Heterozygote	97.68	3.231	2020-03-11	M-10	1.98981	0.509337
Day2	P2	Heterozygote	253.52	5.694	2020-03-11	M-12	2.40401	0.755417
Day2	P2	Heterozygote	160	2.936	2020-03-11	M-15	2.20412	0.467756
Day2	P2	Heterozygote	534.9	7.012	2020-03-11	M-16	2.72827	0.845842
Day2	S2	Mutant	98.7	0.115	2020-03-11	DM-1	1.99432	-0.939302
Day2	S2	Mutant	103.1	0.06525	2020-03-11	DM-2	2.01326	-1.18542
Day2	S2	Mutant	149.7	0.8117	2020-03-11	DM-3	2.17522	-0.0906045
Day2	S2	Mutant	154.7	0.6857	2020-03-11	DM-4	2.18949	-0.163866
Day2	S2	Mutant	146.3	0.359	2020-03-11	DM-5	2.16524	-0.444906
Day2	S2	Wild Type	12.54	8.579	2020-03-11	M-2	1.0983	0.933437
Day2	S2	Wild Type	420.5	13.14	2020-03-11	M-5	2.62377	1.1186
Day2	S2	Wild Type	441.4	5.35	2020-03-11	M-7	2.64483	0.728354
Day2	S2	Wild Type	512.2	3.702	2020-03-11	M-8	2.70944	0.568436
Day2	S2	Wild Type	262.2	3.062	2020-03-11	M-12	2.41863	0.486005
Day2	S2	Wild Type	219.1	3.205	2020-03-11	M-16	2.34064	0.505828
Day2	S2	Heterozygote	204.8	22.91	2020-03-11	M-1	2.31133	1.36003
Day2	S2	Heterozygote	331.1	8.165	2020-03-11	M-3	2.51996	0.911956
Day2	S2	Heterozygote	418.3	7.011	2020-03-11	M-4	2.62149	0.84578
Day2	S2	Heterozygote	80.56	3.636	2020-03-11	M-6	1.90612	0.560624
Day2	S2	Heterozygote	273	3.953	2020-03-11	M-9	2.43616	0.596927
Day2	S2	Heterozygote	221.8	9.815	2020-03-11	M-10	2.34596	0.99189
Day2	S2	Heterozygote	338.4	1.898	2020-03-11	M-11	2.52943	0.278296
Day2	S2	Heterozygote	121.4	6.67	2020-03-11	M-13	2.08422	0.824126
Day2	S2	Heterozygote	170.7	3.93	2020-03-11	M-14	2.23223	0.594393
Day2	S2	Heterozygote	429.5	3.164	2020-03-11	M-15	2.63296	0.500236
Day2	H4	Mutant	270.2	0.03632	2020-03-11	DM-1	2.43169	-1.43985
Day2	H4	Mutant	99.26	0.1291	2020-03-11	DM-2	1.99677	-0.889074
Day2	H4	Mutant	126.8	1.738	2020-03-11	DM-3	2.10312	0.24005
Day2	H4	Mutant	306.4	1.459	2020-03-11	DM-4	2.48629	0.164055
Day2	H4	Mutant	102	0.4018	2020-03-11	DM-5	2.0086	-0.39599
Day2	H4	Wild Type	828.5	3.561	2020-03-11	M-1	2.91829	0.551572
Day2	H4	Wild Type	217.3	11.92	2020-03-11	M-5	2.33706	1.07628
Day2	H4	Wild Type	170	9.323	2020-03-11	M-6	2.23045	0.969556
Day2	H4	Wild Type	507.1	23.67	2020-03-11	M-8	2.70509	1.3742
Day2	H4	Wild Type	122.7	8.401	2020-03-11	M-12	2.08884	0.924331
Day2	H4	Heterozygote	110.1	6.46	2020-03-11	M-2	2.04179	0.810233
Day2	H4	Heterozygote	250.8	7.142	2020-03-11	M-3	2.39933	0.85382
Day2	H4	Heterozygote	348.4	17.29	2020-03-11	M-4	2.54208	1.23779
Day2	H4	Heterozygote	508.8	7.588	2020-03-11	M-7	2.70655	0.880127
Day2	H4	Heterozygote	114.7	4.817	2020-03-11	M-9	2.05956	0.682777
Day2	H4	Heterozygote	278.3	25.42	2020-03-11	M-10	2.44451	1.40518
Day2	H4	Heterozygote	59.21	6.449	2020-03-11	M-11	1.7724	0.809492
Day2	H4	Heterozygote	185.9	17.48	2020-03-11	M-13	2.26928	1.24254
Day2	H4	Heterozygote	370	4.192	2020-03-11	M-14	2.5682	0.622421
Day2	H4	Heterozygote	69.5	18.3	2020-03-11	M-15	1.84198	1.26245
Day2	H4	Heterozygote	269.9	24.4	2020-03-11	M-16	2.4312	1.38739
Day5	P2	Mutant	379	1.61	2020-03-11	DM-1	2.57864	0.206826
Day5	P2	Mutant	277.9	3.375	2020-03-11	DM-2	2.44389	0.528274
Day5	P2	Mutant	380.5	0.5839	2020-03-11	DM-3	2.58035	-0.233662
Day5	P2	Mutant	616	6.751	2020-03-11	DM-4	2.78958	0.829368
Day5	P2	Mutant	616	4.138	2020-03-11	DM-5	2.78958	0.61679
Day5	P2	Wild Type	530.16	70.04	2020-03-11	M-2	2.72441	1.84535
Day5	P2	Wild Type	603.6	96.23	2020-03-11	M-3	2.78075	1.98331
Day5	P2	Wild Type	384.1	47.72	2020-03-11	M-6	2.58444	1.6787
Day5	P2	Wild Type	744.8	47.83	2020-03-11	M-11	2.87204	1.6797
Day5	P2	Wild Type	515.3	24.42	2020-03-11	M-13	2.71206	1.38775
Day5	P2	Wild Type	660.42	65.24	2020-03-11	M-14	2.81982	1.81451
Day5	P2	Heterozygote	683.8	89.2	2020-03-11	M-1	2.83493	1.95036
Day5	P2	Heterozygote	401.4	31.44	2020-03-11	M-5	2.60358	1.49748
Day5	P2	Heterozygote	460.01	42.43	2020-03-11	M-7	2.66277	1.62767
Day5	P2	Heterozygote	181.7	54.94	2020-03-11	M-8	2.25935	1.73989
Day5	P2	Heterozygote	641.5	75.36	2020-03-11	M-9	2.8072	1.87714
Day5	P2	Heterozygote	552.2	68.92	2020-03-11	M-10	2.7421	1.83835
Day5	P2	Heterozygote	828.9	36.4	2020-03-11	M-12	2.9185	1.5611
Day5	P2	Heterozygote	337	54.76	2020-03-11	M-15	2.52763	1.73846
Day5	P2	Heterozygote	815	43.82	2020-03-11	M-16	2.91116	1.64167
Day5	S2	Mutant	1154	1.101	2020-03-11	DM-1	3.06221	0.0417873
Day5	S2	Mutant	49.16	0.38	2020-03-11	DM-2	1.69161	-0.420216
Day5	S2	Mutant	177.2	1.96	2020-03-11	DM-3	2.24846	0.292256
Day5	S2	Mutant	245	2.028	2020-03-11	DM-4	2.38917	0.307068
Day5	S2	Mutant	260.4	1.327	2020-03-11	DM-5	2.41564	0.122871
Day5	S2	Wild Type	1019	98.2	2020-03-11	M-2	3.00817	1.99211
Day5	S2	Wild Type	270.9	83.57	2020-03-11	M-5	2.43281	1.92205
Day5	S2	Wild Type	638.6	125.3	2020-03-11	M-7	2.80523	2.09795
Day5	S2	Wild Type	798.3	99.3	2020-03-11	M-8	2.90217	1.99695
Day5	S2	Wild Type	367.4	90.16	2020-03-11	M-12	2.56514	1.95501
Day5	S2	Wild Type	380.4	67.2	2020-03-11	M-16	2.58024	1.82737
Day5	S2	Heterozygote	1030	78.05	2020-03-11	M-1	3.01284	1.89237
Day5	S2	Heterozygote	237	72.4	2020-03-11	M-3	2.37475	1.85974
Day5	S2	Heterozygote	353.8	48.19	2020-03-11	M-4	2.54876	1.68296
Day5	S2	Heterozygote	609.6	25.08	2020-03-11	M-6	2.78504	1.39933
Day5	S2	Heterozygote	1191	18.78	2020-03-11	M-9	3.07591	1.2737
Day5	S2	Heterozygote	313.9	66.5	2020-03-11	M-10	2.49679	1.82282
Day5	S2	Heterozygote	535.6	92.72	2020-03-11	M-11	2.72884	1.96717
Day5	S2	Heterozygote	340.7	87.26	2020-03-11	M-13	2.53237	1.94082
Day5	S2	Heterozygote	636.8	53.94	2020-03-11	M-14	2.804	1.73191
Day5	S2	Heterozygote	953.9	13.34	2020-03-11	M-15	2.9795	1.12516
Day5	H4	Mutant	454.8	0.6469	2020-03-11	DM-1	2.65782	-0.189163
Day5	H4	Mutant	311.4	0.3202	2020-03-11	DM-2	2.49332	-0.494579
Day5	H4	Mutant	75.12	0.2398	2020-03-11	DM-3	1.87576	-0.620151
Day5	H4	Mutant	432.1	1.54	2020-03-11	DM-4	2.63558	0.187521
Day5	H4	Mutant	193.7	1.109	2020-03-11	DM-5	2.28713	0.0449315
Day5	H4	Wild Type	29.36	1.731	2020-03-11	M-1	1.46776	0.238297
Day5	H4	Wild Type	792.8	11.11	2020-03-11	M-5	2.89916	1.04571
Day5	H4	Wild Type	941.2	6.292	2020-03-11	M-6	2.97368	0.798789
Day5	H4	Wild Type	243.9	57.98	2020-03-11	M-8	2.38721	1.76328
Day5	H4	Wild Type	735.7	144.8	2020-03-11	M-12	2.8667	2.16077
Day5	H4	Heterozygote	584.3	26.67	2020-03-11	M-2	2.76664	1.42602
Day5	H4	Heterozygote	518.5	44.88	2020-03-11	M-3	2.71475	1.65205
Day5	H4	Heterozygote	1141	59.22	2020-03-11	M-4	3.05729	1.77247
Day5	H4	Heterozygote	391.1	41.72	2020-03-11	M-7	2.59229	1.62034
Day5	H4	Heterozygote	211.5	28.86	2020-03-11	M-9	2.32531	1.4603
Day5	H4	Heterozygote	577.4	37.75	2020-03-11	M-10	2.76148	1.57692
Day5	H4	Heterozygote	171.8	1.445	2020-03-11	M-11	2.23502	0.159868
Day5	H4	Heterozygote	712.6	15.61	2020-03-11	M-13	2.85285	1.1934
Day5	H4	Heterozygote	1131	22.78	2020-03-11	M-14	3.05346	1.35755
Day5	H4	Heterozygote	1102	38.01	2020-03-11	M-15	3.04218	1.5799
Day5	H4	Heterozygote	1059	16.18	2020-03-11	M-16	3.0249	1.20898
Day17	lay1	Mutant	18.11	0.4329	2020-12-11	e1	1.25792	-0.363612
Day17	lay1	Mutant	58.61	0.8468	2020-12-11	e5	1.76797	-0.0722192
Day17	lay1	Mutant	16.7	0.1426	2020-12-11	e9	1.22272	-0.84588
Day17	lay1	Mutant	18.56	0.04767	2020-12-11	e17	1.26858	-1.32175
Day17	lay1	Mutant	7.099	0.2836	2020-12-11	e20	0.851197	-0.547294
Day17	lay1	Wild Type	10.44	4.927	2020-12-11	e3	1.0187	0.692583
Day17	lay1	Wild Type	18.08	3.323	2020-12-11	e4	1.2572	0.52153
Day17	lay1	Wild Type	20.03	3.491	2020-12-11	e6	1.30168	0.54295
Day17	lay1	Wild Type	28.04	4.347	2020-12-11	e7	1.44778	0.63819
Day17	lay1	Wild Type	4.184	0.7368	2020-12-11	e11	0.621592	-0.13265
Day17	lay1	Wild Type	18.44	6.996	2020-12-11	e13	1.26576	0.84485
Day17	lay1	Wild Type	12.57	3.723	2020-12-11	e15	1.09934	0.570893
Day17	lay1	Heterozygote	15.82	3.899	2020-12-11	e2	1.19921	0.590953
Day17	lay1	Heterozygote	24.85	3.311	2020-12-11	e8	1.39533	0.519959
Day17	lay1	Heterozygote	9.657	2.239	2020-12-11	e10	0.984842	0.350054
Day17	lay1	Heterozygote	12.04	4.052	2020-12-11	e12	1.08063	0.607669
Day17	lay1	Heterozygote	14.67	4.468	2020-12-11	e14	1.16643	0.650113
Day17	lay1	Heterozygote	12.51	2.58	2020-12-11	e16	1.09726	0.41162
Day17	lay1	Heterozygote	17.2	3.15	2020-12-11	e19	1.23553	0.498311
Day17	lay2	Wild Type	12.04	4.052	2020-12-11	e5	1.08063	0.607669
Day17	lay2	Wild Type	12.54	4.052	2020-12-11	e7	1.0983	0.607669
Day17	lay2	Wild Type	11.35	4.927	2020-12-11	e11	1.055	0.692583
Day17	lay2	Wild Type	15.25	3.323	2020-12-11	e12	1.18327	0.52153
Day17	lay2	Heterozygote	24.2	3.311	2020-12-11	e1	1.38382	0.519959
Day17	lay2	Heterozygote	6.32	2.239	2020-12-11	e3	0.800717	0.350054
Day17	lay2	Heterozygote	11.52	6.996	2020-12-11	e8	1.06145	0.84485
Day17	lay2	Heterozygote	25.2	4.468	2020-12-11	e9	1.4014	0.650113
Day17	lay2	Heterozygote	16.3	3.899	2020-12-11	e10	1.21219	0.590953
Day17	lay2	Heterozygote	16.34	4.24	2020-12-11	e14	1.21325	0.627366
Day17	lay2	Heterozygote	8.35	3.56	2020-12-11	e15	0.921686	0.55145
Day17	lay2	Mutant	11.55	0.1426	2020-12-11	e2	1.06258	-0.84588
Day17	lay2	Mutant	6.25	0.7368	2020-12-11	e4	0.79588	-0.13265
Day17	lay2	Mutant	6.26	0.7368	2020-12-11	e6	0.796574	-0.13265
Day17	lay2	Mutant	16.32	0.8468	2020-12-11	e13	1.21272	-0.0722192
Day17	lay3	Wild Type	16.24	3.64	2020-12-11	e3	1.21059	0.561101
Day17	lay3	Wild Type	9.27	4.26	2020-12-11	e9	0.96708	0.62941
Day17	lay3	Wild Type	11.47	4.32	2020-12-11	e11	1.05956	0.635484
Day17	lay3	Wild Type	11.52	3.67	2020-12-11	e14	1.06145	0.564666
Day17	lay3	Wild Type	10.2	4.21	2020-12-11	e15	1.0086	0.624282
Day17	lay3	Heterozygote	13.24	5.23	2020-12-11	e2	1.12189	0.718502
Day17	lay3	Heterozygote	23.42	2.36	2020-12-11	e4	1.36959	0.372912
Day17	lay3	Heterozygote	17.21	4.66	2020-12-11	e5	1.23578	0.668386
Day17	lay3	Heterozygote	8.32	3.62	2020-12-11	e8	0.920123	0.558709
Day17	lay3	Heterozygote	9.21	2.46	2020-12-11	e10	0.96426	0.390935
Day17	lay3	Heterozygote	15.36	4.94	2020-12-11	e12	1.18639	0.693727
Day17	lay3	Heterozygote	9.2	4.11	2020-12-11	e16	0.963788	0.613842
Day17	lay3	Heterozygote	8.543	3.73	2020-12-11	e17	0.93161	0.571709
Day17	lay3	Heterozygote	7.25	4.22	2020-12-11	e18	0.860338	0.625312
Day17	lay3	Mutant	22.21	0.11	2020-12-11	e1	1.34655	-0.958607
Day17	lay3	Mutant	12.22	0.15	2020-12-11	e6	1.08707	-0.823909
Day17	lay3	Mutant	11.63	0.26	2020-12-11	e7	1.06558	-0.585027
Day17	lay3	Mutant	12.56	0.18	2020-12-11	e13	1.09899	-0.744727
Day20	lay4	Mutant	27.02	0.1929	2020-12-14	e5	1.43169	-0.714668
Day20	lay4	Mutant	27.99	0.7005	2020-12-14	e8	1.447	-0.154592
Day20	lay4	Mutant	26.69	0.4177	2020-12-14	e14	1.42635	-0.379136
Day20	lay4	Mutant	14.75	0.5418	2020-12-14	e18	1.16879	-0.266161
Day20	lay4	Wild Type	24.75	3.113	2020-12-14	e2	1.39358	0.493179
Day20	lay4	Wild Type	20.27	3.522	2020-12-14	e4	1.30685	0.546789
Day20	lay4	Wild Type	27	4.232	2020-12-14	e6	1.43136	0.626546
Day20	lay4	Wild Type	29.08	3.81	2020-12-14	e7	1.46359	0.580925
Day20	lay4	Wild Type	35.72	6.989	2020-12-14	e10	1.55291	0.844415
Day20	lay4	Wild Type	15.93	6.38	2020-12-14	e16	1.20222	0.804821
Day20	lay4	Heterozygote	16.02	3.078	2020-12-14	e1	1.20466	0.488269
Day20	lay4	Heterozygote	10.39	3.492	2020-12-14	e3	1.01662	0.543074
Day20	lay4	Heterozygote	18.714	3.099	2020-12-14	e9	1.27217	0.491222
Day20	lay4	Heterozygote	36.72	3.602	2020-12-14	e11	1.5649	0.556544
Day20	lay4	Heterozygote	24.8	3.25	2020-12-14	e12	1.39445	0.511883
Day20	lay4	Heterozygote	29.08	3.387	2020-12-14	e13	1.46359	0.529815
Day20	lay4	Heterozygote	30.58	10.74	2020-12-14	e15	1.48544	1.031
Day20	lay4	Heterozygote	16.48	3.052	2020-12-14	e17	1.21696	0.484585
Day20	lay5	Wild Type	23.27	3.602	2021-02-01	e2	1.3668	0.556544
Day20	lay5	Wild Type	70.2	6.989	2021-02-01	e4	1.84634	0.844415
Day20	lay5	Wild Type	42	5.25	2021-02-01	e9	1.62325	0.720159
Day20	lay5	Wild Type	22.26	6.989	2021-02-01	e14	1.34753	0.844415
Day20	lay5	Wild Type	21.88	3.602	2021-02-01	e15	1.34005	0.556544
Day20	lay5	Wild Type	25.81	3.052	2021-02-01	e18	1.41179	0.484585
Day20	lay5	Heterozygote	41.98	6.989	2021-02-01	e1	1.62304	0.844415
Day20	lay5	Heterozygote	66.78	3.25	2021-02-01	e3	1.82465	0.511883
Day20	lay5	Heterozygote	61.5	3.602	2021-02-01	e5	1.78888	0.556544
Day20	lay5	Heterozygote	25.38	3.25	2021-02-01	e7	1.40449	0.511883
Day20	lay5	Heterozygote	57.08	4.24	2021-02-01	e8	1.75648	0.627366
Day20	lay5	Heterozygote	27.67	3.81	2021-02-01	e10	1.44201	0.580925
Day20	lay5	Heterozygote	32.96	7.24	2021-02-01	e11	1.51799	0.859739
Day20	lay5	Heterozygote	42.69	2.45	2021-02-01	e13	1.63033	0.389166
Day20	lay5	Heterozygote	18.87	5.24	2021-02-01	e16	1.27577	0.719331
Day20	lay5	Heterozygote	60.82	4.25	2021-02-01	e17	1.78405	0.628389
Day20	lay5	Heterozygote	53.02	5.34	2021-02-01	e19	1.72444	0.727541
Day20	lay5	Heterozygote	24.15	6.24	2021-02-01	e21	1.38292	0.795185
Day20	lay5	Heterozygote	19.4	8.23	2021-02-01	e22	1.2878	0.9154
Day20	lay5	Mutant	33.65	0.4177	2021-02-01	e6	1.52699	-0.379136
Day20	lay5	Mutant	40.79	0.4177	2021-02-01	e12	1.61055	-0.379136
Day20	lay5	Mutant	25.34	0.4177	2021-02-01	e20	1.40381	-0.379136
Day20	lay6	Wild Type	18.59	3.078	2021-02-01	e25	1.26928	0.488269
Day20	lay6	Wild Type	70.2	4.32	2021-02-01	e32	1.84634	0.635484
Day20	lay6	Wild Type	20.27	3.522	2021-02-01	e35	1.30685	0.546789
Day20	lay6	Heterozygote	39.9	6.35	2021-02-01	e23	1.60097	0.802774
Day20	lay6	Heterozygote	0.3691	4.25	2021-02-01	e24	-0.432856	0.628389
Day20	lay6	Heterozygote	68.51	10.74	2021-02-01	e27	1.83575	1.031
Day20	lay6	Heterozygote	17.86	3.522	2021-02-01	e28	1.25188	0.546789
Day20	lay6	Heterozygote	15.93	5.21	2021-02-01	e33	1.20222	0.716838
Day20	lay6	Heterozygote	16.48	3.492	2021-02-01	e34	1.21696	0.543074
Day20	lay6	Heterozygote	22.26	6.36	2021-02-01	e36	1.34753	0.803457
Day20	lay6	Heterozygote	16.48	7.24	2021-02-01	e37	1.21696	0.859739
Day20	lay6	Mutant	30.88	0.4177	2021-02-01	e26	1.48968	-0.379136
Day20	lay6	Mutant	0.243	0.11	2021-02-01	e29	-0.614394	-0.958607
Day20	lay6	Mutant	51.63	0.35	2021-02-01	e30	1.7129	-0.455932
Day20	lay6	Mutant	66.78	0.4673	2021-02-01	e31	1.82465	-0.330404
Day30	lay7	Wild Type	33.14	8.597	2020-12-30	e1	1.52035	0.934347
Day30	lay7	Wild Type	28.51	4.197	2020-12-30	e5	1.455	0.622939
Day30	lay7	Wild Type	58.05	4.139	2020-12-30	e10	1.7638	0.616895
Day30	lay7	Wild Type	39.28	1.533	2020-12-30	e11	1.59417	0.185542
Day30	lay7	Wild Type	94.27	2.141	2020-12-30	e15	1.97437	0.330617
Day30	lay7	Heterozygote	123.5	3.892	2020-12-30	e2	2.09167	0.590173
Day30	lay7	Heterozygote	21.3	4.197	2020-12-30	e3	1.32838	0.622939
Day30	lay7	Heterozygote	28.44	6.672	2020-12-30	e4	1.45393	0.824256
Day30	lay7	Heterozygote	29.5	4.18	2020-12-30	e6	1.46982	0.621176
Day30	lay7	Heterozygote	107.4	6.98	2020-12-30	e7	2.031	0.843855
Day30	lay7	Heterozygote	51.27	8.671	2020-12-30	e8	1.70986	0.938069
Day30	lay7	Heterozygote	57.84	10.87	2020-12-30	e14	1.76223	1.03623
Day30	lay7	Mutant	82.26	8.616	2020-12-30	e9	1.91519	0.935306
Day30	lay7	Mutant	77.01	3.598	2020-12-30	e12	1.88655	0.556061
Day30	lay7	Mutant	67.08	6.291	2020-12-30	e13	1.82659	0.79872
Day30	lay8	Wild Type	46.24	6.32	2021-02-11	e5	1.66502	0.800717
Day30	lay8	Wild Type	82.26	7.32	2021-02-11	e7	1.91519	0.864511
Day30	lay8	Wild Type	28.51	4.68	2021-02-11	e11	1.455	0.670246
Day30	lay8	Wild Type	85.21	6.28	2021-02-11	e15	1.93049	0.79796
Day30	lay8	Heterozygote	27.25	4.21	2021-02-11	e1	1.43537	0.624282
Day30	lay8	Heterozygote	28.44	7.25	2021-02-11	e2	1.45393	0.860338
Day30	lay8	Heterozygote	51.27	4.68	2021-02-11	e6	1.70986	0.670246
Day30	lay8	Heterozygote	24.26	5.26	2021-02-11	e10	1.38489	0.720986
Day30	lay8	Heterozygote	29.5	5.73	2021-02-11	e12	1.46982	0.758155
Day30	lay8	Heterozygote	83.62	5.73	2021-02-11	e13	1.92231	0.758155
Day30	lay8	Heterozygote	46.57	6.83	2021-02-11	e14	1.66811	0.834421
Day30	lay8	Mutant	21.26	6.23	2021-02-11	e3	1.32756	0.794488
Day30	lay8	Mutant	29.5	4.68	2021-02-11	e4	1.46982	0.670246
Day30	lay8	Mutant	58.05	5.21	2021-02-11	e8	1.7638	0.716838
Day30	lay8	Mutant	21.3	6.26	2021-02-11	e9	1.32838	0.796574
Day30	lay9	Wild Type	57	5.38	2021-02-11	e5	1.75587	0.730782
Day30	lay9	Wild Type	24.75	6.47	2021-02-11	e9	1.39358	0.810904
Day30	lay9	Wild Type	29.28	5.32	2021-02-11	e11	1.46657	0.725912
Day30	lay9	Wild Type	23.83	6.28	2021-02-11	e12	1.37712	0.79796
Day30	lay9	Heterozygote	53.26	2.62	2021-02-11	e2	1.7264	0.418301
Day30	lay9	Heterozygote	26.26	5.36	2021-02-11	e3	1.41929	0.729165
Day30	lay9	Heterozygote	35.21	6.22	2021-02-11	e4	1.54667	0.79379
Day30	lay9	Heterozygote	38.26	4.38	2021-02-11	e6	1.58274	0.641474
Day30	lay9	Heterozygote	35.17	8.31	2021-02-11	e7	1.54617	0.919601
Day30	lay9	Heterozygote	36.21	4.77	2021-02-11	e13	1.55883	0.678518
Day30	lay9	Heterozygote	44.28	5.29	2021-02-11	e14	1.64621	0.723456
Day30	lay9	Mutant	63.62	5.26	2021-02-11	e1	1.80359	0.720986
Day30	lay9	Mutant	63.25	4.68	2021-02-11	e8	1.80106	0.670246
Day30	lay9	Mutant	42.37	5.37	2021-02-11	e10	1.62706	0.729974
Day30	lay9	Mutant	36.23	9.32	2021-02-11	e15	1.55907	0.969416
